# Supplementary material for: Remimazolam-remifentanil causes less postoperative nausea and vomiting than remimazolam-alfentanil during hysteroscopy: a single-centre randomized controlled trial
Source: BMC Anesthesiol. 2023 Jun 12;23:199. doi: 10.1186/s12871-023-02164-3 (PMC10259043; doi:10.1186/s12871-023-02164-3)
Supplement: Supplementary file 2 — Supplementary Material 2 [file 12871_2023_2164_MOESM2_ESM.xlsx]

## Sheet: Sheet1
group	Patient serial number
remimazolam-remifentanil group	170
remimazolam-remifentanil group	71
remimazolam-remifentanil group	98
remimazolam-remifentanil group	185
remimazolam-remifentanil group	138
remimazolam-remifentanil group	109
remimazolam-remifentanil group	113
remimazolam-remifentanil group	22
remimazolam-remifentanil group	166
remimazolam-remifentanil group	54
remimazolam-remifentanil group	192
remimazolam-remifentanil group	39
remimazolam-remifentanil group	124
remimazolam-remifentanil group	8
remimazolam-remifentanil group	162
remimazolam-remifentanil group	203
remimazolam-remifentanil group	61
remimazolam-remifentanil group	49
remimazolam-remifentanil group	129
remimazolam-remifentanil group	180
remimazolam-remifentanil group	194
remimazolam-remifentanil group	86
remimazolam-remifentanil group	48
remimazolam-remifentanil group	9
remimazolam-remifentanil group	193
remimazolam-remifentanil group	5
remimazolam-remifentanil group	15
remimazolam-remifentanil group	160
remimazolam-remifentanil group	156
remimazolam-remifentanil group	140
remimazolam-remifentanil group	37
remimazolam-remifentanil group	108
remimazolam-remifentanil group	25
remimazolam-remifentanil group	31
remimazolam-remifentanil group	83
remimazolam-remifentanil group	197
remimazolam-remifentanil group	88
remimazolam-remifentanil group	67
remimazolam-remifentanil group	157
remimazolam-remifentanil group	146
remimazolam-remifentanil group	177
remimazolam-remifentanil group	181
remimazolam-remifentanil group	159
remimazolam-remifentanil group	168
remimazolam-remifentanil group	11
remimazolam-remifentanil group	182
remimazolam-remifentanil group	132
remimazolam-remifentanil group	173
remimazolam-remifentanil group	186
remimazolam-remifentanil group	119
remimazolam-remifentanil group	97
remimazolam-remifentanil group	66
remimazolam-remifentanil group	136
remimazolam-remifentanil group	99
remimazolam-remifentanil group	68
remimazolam-remifentanil group	38
remimazolam-remifentanil group	191
remimazolam-remifentanil group	147
remimazolam-remifentanil group	179
remimazolam-remifentanil group	91
remimazolam-remifentanil group	145
remimazolam-remifentanil group	28
remimazolam-remifentanil group	114
remimazolam-remifentanil group	3
remimazolam-remifentanil group	204
remimazolam-remifentanil group	130
remimazolam-remifentanil group	122
remimazolam-remifentanil group	148
remimazolam-remifentanil group	171
remimazolam-remifentanil group	125
remimazolam-remifentanil group	1
remimazolam-remifentanil group	79
remimazolam-remifentanil group	10
remimazolam-remifentanil group	102
remimazolam-remifentanil group	72
remimazolam-remifentanil group	82
remimazolam-remifentanil group	65
remimazolam-remifentanil group	123
remimazolam-remifentanil group	118
remimazolam-remifentanil group	33
remimazolam-remifentanil group	155
remimazolam-remifentanil group	188
remimazolam-remifentanil group	36
remimazolam-remifentanil group	178
remimazolam-remifentanil group	161
remimazolam-remifentanil group	95
remimazolam-remifentanil group	13
remimazolam-remifentanil group	7
remimazolam-remifentanil group	143
remimazolam-remifentanil group	133
remimazolam-remifentanil group	81
remimazolam-remifentanil group	60
remimazolam-remifentanil group	85
remimazolam-remifentanil group	201
remimazolam-remifentanil group	151
remimazolam-remifentanil group	55
remimazolam-remifentanil group	62
remimazolam-remifentanil group	101
remimazolam-remifentanil group	202
remimazolam-remifentanil group	53
remimazolam-remifentanil group	100
remimazolam-remifentanil group	64
remimazolam-alfentanil group	104
remimazolam-alfentanil group	80
remimazolam-alfentanil group	24
remimazolam-alfentanil group	176
remimazolam-alfentanil group	111
remimazolam-alfentanil group	96
remimazolam-alfentanil group	75
remimazolam-alfentanil group	131
remimazolam-alfentanil group	105
remimazolam-alfentanil group	29
remimazolam-alfentanil group	139
remimazolam-alfentanil group	196
remimazolam-alfentanil group	128
remimazolam-alfentanil group	59
remimazolam-alfentanil group	20
remimazolam-alfentanil group	172
remimazolam-alfentanil group	40
remimazolam-alfentanil group	115
remimazolam-alfentanil group	174
remimazolam-alfentanil group	150
remimazolam-alfentanil group	47
remimazolam-alfentanil group	45
remimazolam-alfentanil group	200
remimazolam-alfentanil group	167
remimazolam-alfentanil group	120
remimazolam-alfentanil group	63
remimazolam-alfentanil group	165
remimazolam-alfentanil group	107
remimazolam-alfentanil group	142
remimazolam-alfentanil group	16
remimazolam-alfentanil group	69
remimazolam-alfentanil group	184
remimazolam-alfentanil group	4
remimazolam-alfentanil group	154
remimazolam-alfentanil group	110
remimazolam-alfentanil group	42
remimazolam-alfentanil group	73
remimazolam-alfentanil group	2
remimazolam-alfentanil group	14
remimazolam-alfentanil group	135
remimazolam-alfentanil group	106
remimazolam-alfentanil group	23
remimazolam-alfentanil group	158
remimazolam-alfentanil group	175
remimazolam-alfentanil group	76
remimazolam-alfentanil group	57
remimazolam-alfentanil group	126
remimazolam-alfentanil group	51
remimazolam-alfentanil group	26
remimazolam-alfentanil group	74
remimazolam-alfentanil group	112
remimazolam-alfentanil group	152
remimazolam-alfentanil group	52
remimazolam-alfentanil group	58
remimazolam-alfentanil group	90
remimazolam-alfentanil group	121
remimazolam-alfentanil group	27
remimazolam-alfentanil group	92
remimazolam-alfentanil group	190
remimazolam-alfentanil group	198
remimazolam-alfentanil group	50
remimazolam-alfentanil group	19
remimazolam-alfentanil group	103
remimazolam-alfentanil group	137
remimazolam-alfentanil group	87
remimazolam-alfentanil group	34
remimazolam-alfentanil group	18
remimazolam-alfentanil group	70
remimazolam-alfentanil group	169
remimazolam-alfentanil group	44
remimazolam-alfentanil group	149
remimazolam-alfentanil group	164
remimazolam-alfentanil group	78
remimazolam-alfentanil group	117
remimazolam-alfentanil group	43
remimazolam-alfentanil group	32
remimazolam-alfentanil group	12
remimazolam-alfentanil group	56
remimazolam-alfentanil group	134
remimazolam-alfentanil group	127
remimazolam-alfentanil group	187
remimazolam-alfentanil group	93
remimazolam-alfentanil group	199
remimazolam-alfentanil group	141
remimazolam-alfentanil group	116
remimazolam-alfentanil group	94
remimazolam-alfentanil group	30
remimazolam-alfentanil group	163
remimazolam-alfentanil group	35
remimazolam-alfentanil group	195
remimazolam-alfentanil group	17
remimazolam-alfentanil group	189
remimazolam-alfentanil group	41
remimazolam-alfentanil group	21
remimazolam-alfentanil group	153
remimazolam-alfentanil group	84
remimazolam-alfentanil group	183
remimazolam-alfentanil group	46
remimazolam-alfentanil group	89
remimazolam-alfentanil group	6
remimazolam-alfentanil group	77
remimazolam-alfentanil group	144
